# Supplementary material for: Myelinating Co-Culture as a Model to Study Anti-NMDAR Neurotoxicity
Source: Int J Mol Sci. 2022 Dec 23;24(1):248. doi: 10.3390/ijms24010248 (PMC9820503; doi:10.3390/ijms24010248)
Supplement: Supplementary file 1 [file ijms-24-00248-s001.zip]

Archive with 1 entries (1 files):
- ijms-2000469-supplementary.pdf
